# Supplementary material for: CT- and ultrasound-characteristics of hepatic lesions in patients with multiple endocrine neoplasia syndrome. A retrospective image review of 25 cases
Source: PLoS One. 2019 Feb 28;14(2):e0212865. doi: 10.1371/journal.pone.0212865 (PMC6394931; doi:10.1371/journal.pone.0212865)
Supplement: S1 Data — (XLSX) [file pone.0212865.s001.xlsx]

## Sheet: Tabelle3
Patient #	MEN	Radiol. Diagnosis	Ultrasound	1st Diagnosis of MEN-Syndroms	1st Diagnosis of liver lesions	Endokrine-Tumors (history)	Histo-Pathology / Biopsy	extrahepatic Metastasis	Non-endocrine tumors	Tumormakers (Calcitonin etc.)			Therapie (Y/N)
										Erstdiagnose des MEN-Syndrom	1st appearance of liver metastasis	last test
1	1	Lebermetastase	echoreich	2002-06-01	13.02.2006 (CT/US)	12.2002Pankreastu, 12.2002pHpt		Lunegnmetastase seit 3.2003	pHpt 12.2002	6.2002FamilienscreeningMEN1Mut	82004	3.2014,PP695pmol/l	5.2003 Pankreas OP
2	1	Lebermetastase	Kein us	nicht bekannt in der praxis	1905-06-25	?	Lebermetastase
3	1	FNH	zentral echoreich mit echoarmen Halo	3.2002screening MEN1Muta.	2007 (CT)	seit 5.2002 Pankr.Tu 1,2cm bekannt	Fokal noduläre hyperplasie (FNH)	LK-Metastase, abdomin.	Lipom Op 4.2010	3.2002 Familienscreening MEN1	102006	PP765pmol/l	9.2008 Pankreaslinksresek.+LK
4	1	Lebermetastase	Kein US	nicht bekannt in der Praxis	2011-02-01	?	Lebermetastase	LK-Metastase
5	1	Hämangiom	?	nicht bekannt in der Praxis	2008	?			Lipom
6	1	Hämangiom	?	2.2005MEN1Mol.Gen.MEN1.Thr193Ile	03.02.2010 (MRT)	1.2005OP pHpt				2.2005mol.gen.MEN1Mut.	112013	ppnormal	pHpt OP 1.2005
7	1	Hämangiom	?	2008 (CT)		?
8	1	Lebermetastase	inhomogen, echoarm bis echogleich	ca.1998 klinisch Insulinom,pHpt	122008	1976 InsulinomOP, EK Op1997+1998, PPLom 2004, PankreasTumor 2009		12.2008Leber,2.2010 Knochen, LK Metastasen	Lipom	ca.1997 klinischInsulinom+pHpt	122008	8.2009. ChrA 916	Insulinom1976, pHpt1997,1998,Pankreas 2012
9	1	FNH	echogleich	6.2004 pHpt+fam.Anamnese	7.2010 FHH	8.2008 OP EK	FNH			6.2004 pHpt	72010		OP pHpt
10	1	Lebermetastase	Kein us		2006 (CT)	?
11	2	Lebermetastase	echoreich	6.2003, RET Mutat.Cys634Tyr	2004 (US)	6.2003 Tx+Lndissect	MTC, Lebermetastase	LK-Metastase, 3.2004 nNachOP	Phäo rechts 4.2013+Leberteilresektion	6.2003:Ctn.781 pg/ml; Cea 11 ng/ml	3.2004:Ctn.775pg/ml, CEA 14ng/ml	11.2014:Ctn364pg/ml,CEA19ng/ml	TX,LN Dissection
12	2	Hämangiom	echoreich	3.2007,RET Cys634Tyr	2011 (US)	3.2007Tx,Lnzentral,lat.pT3N1(13/27)		LK-Metastase		3.2007MTC; 8.2007Pheo	5.2011:485pmol/l (1732 pg/ml), CEA 108	6.2013:683pmo/l (2439 pg/ml), CEA 266ng/ml	3,2007 TX,LN Dissection
13	2	Lebermetastase	echoreich	1992 TX+LNDissec.	2004 (CT)	Tx 1992, 2001 LK dissection cerv.	MTC, Lebermetastase	LK-Metastase, Lungenmetastase	Phäo links 5.2004+Leberbiopsie-MTC metast	1992 Ctn?	2004 Biopsie, 11.2010:Ctn 816, CEA59ng/ml	10.2014:Ctn 2000pmol/l (7142 pg/ml), CEA 115ng/ml	TX,LK Dissection 1992, 2001, Phäo links 5.2004, Leberteilresektion 11.2008
14	2	Lebermetastase	echoreich	8.1995 Tx MTC	14.03.2006 (US)	TX 8.1995, cerv.LK 2.1996		LK-Metastase, Knochenmetastase		81995	10.2002 V.a.Häm.	9.2014:CEA108,Ctn1848pg/ml
15	2a	Lebermetastase	echoreich	5.1995 MTC Tx+LK Dissect.	2006 CT (Verkalkungen) nicht sichtbar im US oder MRT	MTC TX +LK dissection 5.1995,	Lebermetastase	LK-Metastase	Lipom im Nacken re.	51995	10.1997 V.a.Lebermetastase	CEA:112pp/ml;Ctn:2943 pg/ml
16	2a	Lebermetastase		nicht bekannt in der Praxis	?	?	Lebermetastase	LK-Metastase, Lungenmetastase
17	2a	Lebermetastase	echoreich	5/1986 Tx MTC,5/1990/91/93LK cerv	1996 1cm/2003	MTC TX +LK dissection 5.1995,		lokoregional, Knochenmetastase	Pheo li 11/2012; Pheo re 2/2013	1996 CEA:85 ng/ml;Ctn: 6000pg/mlsiehe links		CEA 677; 44276pg/ml	TX 5/86,LK cerv 90,91,93,Oheo li +re
18	2a	Lebermetastase	echoreich/ echo gleich	1/1994 Tx-MTC	11.2003 (US) / 2008 (CT)	1)4 Tx, 8/94cerv.LK		LK-Metastase, Knochenmetastase pulmo	Angiomyolipom Nieren li.	97:CEA 0,5 ;Ctn:13pg/ml	2006.CEA 7,3; Ctn 1345pg/ml;10/2014CEA 23 Ctn 11547
19	2a	Avm?	echoarm	Tx,cervLK 11/93, cerv,LK 6/95	2008	TX,LK , Pheo bds subtotal 994	?		Pheo bds.1995	9/1996: CEA 21; Ctn: 613pg/ml	2008, CEA: 86 ;Ctn 1600	9/2014CEA 122 ;Ctn 2085
20	2a	Hämangiom	echoreich	1976 Pheo rechts, 1/2006 Pheo links, 2/2006 Tx+Lk MTC,	(CT) 14.12.2005 /aber erst im US-befund vom 29.01.2013	pheo+MTC siehe links		?	Angiomyolipom der li. Niere	3/2006 CEA 1,4; Ctn 6,1pg/ml, 9/2011 CEA 3,9; Ctn 40		3/2014 CEA 3,8; Ctn 80 pg/ml
21	2a	Hämangiom		7/2013 TxMTC	2014-09-01	7/2013 Tx MTC		LK-Metastase	AdenoCa Lunge re Olappen OP9/2013	9/2013 CEA 2,0 Ctn60 pg/ml	9/2009 CEA 2,0 Ctn 145 pg/ml	siehe links
22	2a	Hämangiom		6/1996 MTC Tx +LK	04.2007(US)	6/19996 Tx		keine , geheilt	keine	6/1999 CEA 0,3 CTN <0,2	5/2007 CEA 1,7 Ctn <0,8	8/2014 CEA 2,0 Ctn <0,1
23	2	Hämangiom		11/1999 Tx MTC	2000-07-01	11/1999Tx wegen MTC, 6/2010 Pheo rechts		keine, geheilt	keine	6/2000 Cea 0,3 Ctn 1,5	6/2000 CEA 0,3 Ctn 1,5	6/2014 CEA 1,6 Ctn 0,8
24	2	Hämangiom		10/2008 familienscreening	2013 (US)	10/2008 Tx CCH		keine , geheilt	keine	10/2008 CEA 1,2 CTn 2,0	3/2014 CEA 1,7 Ctn <1,0	01.11.2014 CEA 1,7 Ctn <1,0
25	2	Hämangiom		1997 TX MTC	2009 (US)	1997 TX MTC , 5/2010 Pheo rechts OP		keine, geheilt	keine	11/2009 CEA 1,2 Ctn <0,8	7/2010 CEA1,1 Ctn <0,8	4/2014 CEA 0,8 Ctn <0,8
